# Supplementary material for: Preparation and Characterization of Tilapia Collagen-Thermoplastic Polyurethane Composite Nanofiber Membranes
Source: Mar Drugs. 2022 Jun 30;20(7):437. doi: 10.3390/md20070437 (PMC9322160; doi:10.3390/md20070437)
Supplement: Supplementary file 1 [file marinedrugs-20-00437-s001.zip]

Archive with 1 entries (1 files):
- marinedrugs-1769735-supplementary.pdf
